# Supplementary material for: The Finely Coordinated Action of SSB and NurA/HerA Complex Strictly Regulates the DNA End Resection Process in Saccharolobus solfataricus
Source: Int J Mol Sci. 2022 Feb 26;23(5):2582. doi: 10.3390/ijms23052582 (PMC8910471; doi:10.3390/ijms23052582)
Supplement: Supplementary file 1 [file ijms-23-02582-s001.zip]

Archive with 1 entries (1 files):
- ijms-1601803-supplementary.pdf
